# Supplementary material for: Herb–Drug Interactions: Worlds Intersect with the Patient at the Center
Source: Medicines (Basel). 2021 Aug 5;8(8):44. doi: 10.3390/medicines8080044 (PMC8401017; doi:10.3390/medicines8080044)
Supplement: Supplementary file 1 [file medicines-08-00044-s001.zip]

Archive with 1 entries (1 files):
- medicines-1300928 supp proofdone.pdf
